# Supplementary material for: Absolute quantification and characterization of oxylipins in lupus nephritis and systemic lupus erythematosus
Source: Front Immunol. 2022 Oct 6;13:964901. doi: 10.3389/fimmu.2022.964901 (PMC9582137; doi:10.3389/fimmu.2022.964901)
Supplement: Supplementary file 1 [file Table_1.xlsx]

## Sheet: Sheet1
Supplementary table S1. Detailed Clinical characteristics of 98 SLE patients.
	Sex (M/F)	Age (Years)	BMI	TG (mM/L)	TC (mM/L)	SCr (mM/L)	ALT (U/L)	AST (U/L)	C3 (g/L)	C4 (g/L)	Anti-dsDNA (IU/mL)	ANA (AU/mL)	24h Urine protein (g/24h)	eGFR (mL/(min*1.73m2))	WBC (10^9/L)	PLT (10^9/L)	SLEDAI
SLE-1	F	42	26.079	0.77	3.05	69.5	13	18	0.81	0.24	4.99	50	0.308	92.62	7.11	164	10
SLE-2	F	22		4.7	10.18	279	12	17	0.39	0.13	21.9	4026	7.02	19.95	11.45	194	16
SLE-3	F	45	19.8178	2.55	5.99	50	16	19	0.89	0.26	6.65	3643	1.926	112.31	3.51	259	6
SLE-4	F	46		1.39	5.43	72	1	12	0.79	0.18	83.6	665	0.58	87.38	3.51	234	16
SLE-5	M	44	21.9713	1.1	2.71	81	13	17	1.05	0.12	84.8	439	0.051	100.8	5.45	143	6
SLE-6	F	33	24.0882	0.95	2.86	65	16	20	0.85	0.16	46.4	890	0.08	106.79	9.98	304	2
SLE-7	F	62		1.37	4.44	82	141	33	1.2	0.15	16.3	135	0.078	66.08	8.56	263	18
SLE-8	F	49		2.43	4.08	69	15	21	1.11	0.21	7.1	4758	0.108	89.55	8.51	187	0
SLE-9	F	33	22.0317	1.47	3.86	58	28	27	1.73	0.31	20.8	3365	0.135	116.44	5.18	314	4
SLE-10	F	18	16.8889	0.58	3.25	64	22	25	1	0.12	97.5	119	0.58	122.65	8.56	263	2
SLE-11	F	54	27.3845	1.33	2.79	68	11	17	0.51	0.07	52	199	0.072	87.82	3.99	36	9
SLE-12	F	40	22.5827	2.75	3.97	65	23	20	1.25	0.25	15.7	57	0.05	101.66	9.01	217	2
SLE-13	F	27	20.1956			54.3	21	19	0.85	0.35	12.7	374	0.608	124.64	5.29	300	4
SLE-14	F	23	24.6548			41.7	19	17	0.96	0.11		400		139.67	6.33	185	2
SLE-15	F	30		1.13	5.91	57.8	28	22	0.31	0.03	28	4249	2.67	110.8	5.11	197	7
SLE-16	F	30	20.7967	1.67	4.4	67.2	33	29	0.44	0.05		2545	2.88	105.6	8.79	257	8
SLE-17	F	39	19.5312	2.47	5.97	826	14	18	1	0.53		400	3	4.19	2.4	194	7
SLE-18	F	32	25.7117			57	14	15	0.3	0.06	64	2155		117.2	8.53	182	11
SLE-19	F	32	22.4996			60.1	13	18	0.67	0.36	17.5	400		115.3	6.47	205	2
SLE-20	F	33				68.6			0.86	0.18	82.2	5000	0.1	99.5	3.68	221	8
SLE-21	F	48	24.4141			63.8	13	15	0.99	0.23	19.1	4031	0.082	101.4	7.04	273	4
SLE-22	F	41		1.26	4.41				1.04	0.47		3063			6.11	183	1
SLE-23	F	33	20.6905	0.57	3.74	71.2	12	21	0.76	0.14	300	1145	0.05	95.73	5.65	205	6
SLE-24	F	28		1.29	4.99	57.2	12	17	0.79	0.13	300	2280	0.555	121.2	3.8	199	12
SLE-25	F	32	21.5645			57	11	17	1.04	0.17		5000		118.45	3.27	56	1
SLE-26	F	30	17.5294			58.5	7	14	0.54	0.23		400		120.13	3.54	248	2
SLE-27	F	63	23.4566	0.9	4.29	85.5	22	19	1.81	0.23	16.3	135	0.078	62.36	13.2	253	18
SLE-28	F	39		0.99	5.31	72.8	14	19	0.86	0.27		400		102.38	3.34	226	5
SLE-29	F	42	18.026	0.95	3.95	46	33	31	0.31	0.07	72.5	5000	0.063		6.6	321	12
SLE-30	F	40	20.9321	0.49	4.05	72.4	9	13	1.04	0.26	17.1	106		89.8	9.23	325	0
SLE-31	F	32		1.65	2.49	63.3	20	31	0.72	0.16	47	3777	0.12	124.51	6.76	108	6
SLE-32	F	22	22.5827	1.4	6.28	110.9	15	17	0.7	0.13	30	50.1	3.592	61.21	4.78	232	18
SLE-33	F	23	25.4028			72	17	16	0.99	0.35	191	687	0.48	102.7	6.16	162	10
SLE-34	F	23	19.8352	1.24	5.06	56.1	13	16	0.14	0.05	243	1485	0.23	124.3	5.33	199	4
SLE-35	F	48	22.8928	1.23	6.51	63.5	16	22	0.58	0.1		400		99.34	5.9	205	2
SLE-36	F	32				66	7	18	0.84	0.18	133	913	0.156	116.68	7.13	322	6
SLE-37	F	29	21.6413	2.9	6.13	68.3	12	24	0.69	0.1	25.1	4898	4.634	104.68	8.44	329	14
SLE-38	F	46	21.875			72.4	14	20	0.82	0.25	27.9	400			3.59	139	0
SLE-39	F	26	19.5965			58	10	17	0.81	0.09	22.9	5000		122.31	3.34	226	2
SLE-40	F	37	28.0404	1.31	2.74	53	28	25	0.83	0.09		67.1		116.82	3.48	87	3
SLE-41	F	22	18.026			64.5	21	19	0.68	0.11		400	0.28	114.28	11	288	5
SLE-42	F	24	26.7299	1.07	4.49	67.8	12	13	0.47	0.01	300	5000	0.15	108.42	9.23	325	4
SLE-43	F	29	18.3594			72	11	14	1.02	0.21	4.1	66.2		98.46	3.67	224	0
SLE-44	F	31	18.424			51.6	13	19	1.25	0.45	52.3	2464		124.08	4.78	232	2
SLE-45	F	42	17.5781	0.64	3.1	46	9	23	0.61	0.11	11.8	4846	0.052	118.22	3.6	54	6
SLE-46	M	50	24.539			83	43	30	1.13	0.2	32.1	50		94.16	4.52	246	0
SLE-47	F	25		1.03	4.59	57.7	11	21	0.88	0.26	122	1417		122.96	5.53	199	4
SLE-48	M	22	35.7513			88.9	13	18	0.77	0.1		400	0.88	105.09	5.9	205	6
SLE-49	F	45		1.24	3.7	78	52	18	0.48	0.07		5000	0.595	83.01	4.4	397	8
SLE-50	F	25	19.9792	1.13	5.18	67.9	20	27	0.32	0.07	300	151	0.21	107.66	3.35	198	13
SLE-51	F	20				57.2	13	19	0.57	0.06	300	4491		128.87	7.13	322	4
SLE-52	F	30	23.3242	1.27	5.01	63.9	30	16	0.78	0.2	10.1	4820	0.182	112.73	2.56	120	3
SLE-53	F	57	19.5312	1.07	3.69	63.3	10	15	0.93	0.14	3.65	5000	0.039	93.26	3.15	194	2
SLE-54	F	19				60.6	14	19	0.4	0.04	126	4528	0.18	126.61	6.69	293	13
SLE-55	F	42				60.6	9	16	1.12	0.26	25	592		107.72	7.12	288	4
SLE-56	F	35	18.662			60	13	15.1	0.52	0.09	71.5	5000		113.69	3.43	135	5
SLE-57	F	28	15.5556			57.7	51	27	0.57	0.07		5000		123.77	5.52	204	6
SLE-58	F	29	22.4323	0.67	4.1	54.1	11	13	0.85	0.27	4.63	98.1	0.1	122.9	6.22	220	2
SLE-59	F	55	22.3133	3.66	4.21	45.9	12	15	0.99	0.32	5.72	2282	0.06	107.91	4.98	163	4
SLE-60	F	37	18.7305				8	22	0.69	0.08	300	4258			2.9	109.25	8
SLE-61	F	50	20.7612	3.08	5	87.7	17	26	1.59	0.28		400		69.18	6.07	85	5
SLE-62	F	32	17.1875			59.4	15	22	0.61	0.07	300	635			6.18	255	8
SLE-63	F	37	19.0274			62.3	10	15	0.8	0.11	95.9	1712	0.21	112.99	5.03	272	10
SLE-64	F	38	17.0068			70.7	10	17	0.28	0.01	108	5000	1.25		3.25	216	11
SLE-65	F	24	25.2363			45.4	11	14	1.09	0.26	44.4	4245	0.148		4.73	367	4
SLE-66	F	19	16.7657			73.8	11	15	0.69	0.1	104	954		102.5	7.64	287	10
SLE-67	F	33		1.5	4.12	71	8	15	0.54	0.09	200	3076	1.43	97.18	3.98	299	12
SLE-68	F	48		1.07	3.53	71.2	18	18	0.63	0.06		4908		86.16	3.67	316	6
SLE-69	F	55	36.5087	1.67	4.63	65.1	14	14	1.21	0.27	26.7	283	0.132	98.79	7.39	279	0
SLE-70	M	71	16.3593	0.97	5.86	119	14.2	23.6	1.16	0.39	20.1	50	1.856	81.24	9.71	193	15
SLE-71	F	31	20.7967	0.44	2.77	60	20	12	1.13	0.36	38.3	553	0.068	116.93	7.64	393	2
SLE-72	F	51	26.3465	1.48	5.59	62	15	17	0.7	0.09	300	5000	2.964	100.64	6.52	163	8
SLE-73	F	69	25.5367	1.24	5.01	66	33	32	1.27	0.35	58	1181	0.09	81.59	5.8	222	10
SLE-74	F	30	24.7676	1.57	3.49	55	5	12	0.84	0.102	35	5000	0.27	112.9	8.83	209	6
SLE-75	F	36		0.81	4.84	60	12	16	1.07	0.15	300	5000	0.418	112.9	10.11	215	11
SLE-76	F	56	20.3856	1.37	4.26	66	15	24	0.73	0.16	12.3	1813	0.235	89.39	3.46	278	21
SLE-77	F	29	17.8564	1.46	3.77	40.4	7	26	0.6	0.14	16.3	3203	0.378	134.86	4.3	365	8
SLE-78	F	26	17.3134	2.34	6.05	47.5	22	12	0.59	0.1	129	469	0.096	130.65	5.02	118	9
SLE-79	F	46	20.3954	1.3	4.52	59.9	12	20	0.79	0.15	29.1	5000	0.104	105.24	7.11	182	3
SLE-80	F	49	21.6797	0.82	4.08	52.8	11	15	1.27	0.29	4.04	4882	0.04	107.37	6.45	235	4
SLE-81	F	46		0.62	3.13	48.5	14	15	1.02	0.25	10.3	5000	0.1	112.85	2.17	198	5
SLE-82	F	43		0.74	4.71	55.6	8	15	0.65	0.13	17.9	5000	0.48	110.21	3.39	202	2
SLE-83	M	33		1.15	5.13	91.8	11	21	0.91	0.27	12.2	3632	1.774	93.89	3.8	177	6
SLE-84	F	51	15.4056	0.72	2.65	55	20	22	0.96	0.11	7.48	886	0.09	104.74	2.62	249	5
SLE-85	F	39		2.33	2.88	48.3	11	14	0.85	0.09	300	5000	0.108	118.53	4.24	248	8
SLE-86	F	51		1.79	4.37	55.4	15	17	1.23	0.35	4.47	1602	0.092	104.19	5.83	217	12
SLE-87	F	31		0.98	3.95	56	15	18	0.81	0.12	19.9	2341		119.91	4.05	178	2
SLE-88	F	66		2.3	5.88	73.2	17	12	0.97	0.23	25.1	648	0.128	73.7	12.61	347	0
SLE-89	F	31	20.9572	2.07	3.34	65	22	30	0.38	0.09	484	5000	0.52	108.3	5.41	395	17
SLE-90	F	31		0.8	3.42	47	6	9	1.21	0.22	39.4	2762		126.92	8.11	340	12
SLE-91	F	38		0.83	5.78	54	13	25	0.8	0.22	28	1973	0.128	115.37	10.72	312	2
SLE-92	F	32	19.8791	1.65	2.49	61	20	31	0.72	0.16	47	3777	0.12	115.56	6.76	108	8
SLE-93	F	34	17.7462	1.18	5.58	53	8	20	0.98	0.17	18.1	4699	3.11	119.31	5.14	159	22
SLE-94	F	33	21.5019	1.66	5.28	89	13	10	0.47	0.05	225	5000	8.085	73.31	11.02	254	18
SLE-95	F	27		1.58	5.69	1114	19.5	17	0.71	0.26	4.71	50	1.056	5.12	10.13	210	16
SLE-96	F	16	18.4425	0.73	3.2	55.7	25	23	0.84	0.22	29.8	95.9	0.28		11.44	38	7
SLE-97	F	28	19.7266	0.8	4.22	93.9	8	19	0.31	0.01	20.4	4644	1.69	71.63	3.13	373	10
SLE-98	F	38	20.3074	1.18	4.11	55	11	15	0.78	0.12	28	5000	0.132	114.76	2.34	155	5
