# Supplementary material for: Absolute quantification and characterization of oxylipins in lupus nephritis and systemic lupus erythematosus
Source: Front Immunol. 2022 Oct 6;13:964901. doi: 10.3389/fimmu.2022.964901 (PMC9582137; doi:10.3389/fimmu.2022.964901)
Supplement: Supplementary file 2 [file Table_2.xlsx]

## Sheet: Sheet1
Supplementary table S2. Information of internal standards used. RT, retention time; DP, declustering potential; CE, colllision energy.
Num.	Abbr.	Name	CAS.	Formula	MW.	Concentration (ng/mL)	RT (min)	Q1(Precusor)	Q3(Product)	DP (V)	CE (V)
1	PGE2-d4	Prostaglandin E2-d4	34210-10-1	C20H28D4O5	356.49	10	2.96	354.9	319.1, 275.3	30	16
2	LTB4-d4	Leukotriene B4-d4	124629-74-9	C20H28D4O4	340.49	100	8.32	339	197.4, 320.1	40	19
3	15(S)-HETE-d8	15-hydroxy-eicosatetraenoic acid-d8	84807-87-4	C20H24D8O3	328.52	100	15.93	327.2	182.5, 265.3	60	34
4	Lipoxin A4-d5	5S,6R,15S-trihydroxyicosa-7E,9E,11Z,13E-tetraenoic-19,19,20,20,20-d5 acid	1622429-53-1	C20H27D5O5	357.5	20	4.13	355.9	222.4, 240.5	20	22
5	Resolvin D2-d5	7S,16R,17S-trihydroxy-4Z,8E,10Z,12E,14E,19Z-21,21’,22,22,22-d5 docosahexaenoic acid	1881277-33-3	C22H27D5O5	381.52	20	3.32	379.8	277.1, 259.4	70	19
6	TXB2-d4	9α,11,15S-trihydroxy-thromba-5Z,13E-dien-1-oic-3,3,4,4-d4 acid	1346112-79-5	C20H30D4O6	374.5	2	2.27	372.9	199.5, 173.6	50	19
7	5-OxoETE-d7	5-oxo-6E,8Z,11Z,14Z-eicosatetraenoic-6,8,9,11,12,14,15-d7 acid		C20H23D7O3	325.5	20	18.83	324.2	210.5, 167.9	70	22
8	(±)8,9-EET-d11	(±)8(9)-epoxy-5Z,8Z,14Z-eicosatrienoic-16,16,17,17,18,18,19,19,20,20,20 acid		C20H21D11O3	331.5	20	19.09	330	167.2, 155.6	30	16
9	AA-d11	5Z,8Z,11Z,14Z-eicosatetraenoic-16,16,17,17,18,18,19,19,20,20,20-d11 acid		C20H21D11O2	315.5	20	21.98	314.2	270.4, 242.7	70	19
