# Supplementary material for: Absolute quantification and characterization of oxylipins in lupus nephritis and systemic lupus erythematosus
Source: Front Immunol. 2022 Oct 6;13:964901. doi: 10.3389/fimmu.2022.964901 (PMC9582137; doi:10.3389/fimmu.2022.964901)
Supplement: Supplementary file 3 [file Table_3.xlsx]

## Sheet: MRM Parameters
Supplementary table S3.MRM parameters.
Abbr.	Prec Ion	Prod Ion	Polarity	Quantifier/Qualifier
tetranor-12S-HETE	265.2	165.6	Negative	Quantifier
12S-HHTrE	279.2	179.4	Negative	Quantifier
9S-HOTrE	293.1	275.2	Negative	Quantifier
13S-HOTrE	293.1	195.5	Negative	Quantifier
13S(γ)-HOTrE	293.1	193.4	Negative	Quantifier
13-OxoODE	293.2	195.3	Negative	Quantifier
9-OxoODE	293.2	185.5	Negative	Quantifier
±12(13)-EpOME	295	195.5	Negative	Quantifier
±9(10)-EpOME	295	277.2	Negative	Quantifier
9S-HODE	295.2	277.3	Negative	Quantifier
13S-HODE	295.2	195.5	Negative	Quantifier
EPA	301	257.2	Negative	Quantifier
ARA	303.2	259.2	Negative	Quantifier
±12(13)-DiHOME	313.1	295.1	Negative	Quantifier
±9(10)-DiHOME	313.1	277.4	Negative	Quantifier
15-deoxy-Δ12,14-PGJ2	315.1	270.9	Negative	Quantifier
15S-HEPE	317	219.4	Negative	Quantifier
12S-HEPE	317	179.6	Negative	Quantifier
±11-HEPE	317	167.7	Negative	Quantifier
5S-HEPE	317	255	Negative	Quantifier
±14(15)-EpETE	317	207.4	Negative	Quantifier
±17(18)-EpETE	317	255	Negative	Quantifier
15-OxoETE	317.1	273	Negative	Quantifier
12-OxoETE	317.1	273	Negative	Quantifier
5-OxoETE	317.1	203.6	Negative	Quantifier
20-HETE	319	301.2	Negative	Quantifier
19S-HETE	319	275.2	Negative	Quantifier
±18-HETE	319	261.2	Negative	Quantifier
17S-HETE	319	301.2	Negative	Quantifier
16S-HETE	319	301.2	Negative	Quantifier
12S-HETE	319	179.4	Negative	Quantifier
11S-HETE	319	167.6	Negative	Quantifier
9R-HETE	319	167.6	Negative	Quantifier
±14(15)-EET	319	219.1	Negative	Quantifier
±11(12)-EET	319	167.6	Negative	Quantifier
±8(9)-EET	319	301.2	Negative	Quantifier
15-OxoEDE	321	223.5	Negative	Quantifier
15S-HETrE	321.1	303.2	Negative	Quantifier
8S-HETrE	321.1	303.2	Negative	Quantifier
5S-HETrE	321.1	303.2	Negative	Quantifier
2,3-dinor-11β-PGF2α	325	237.2	Negative	Quantifier
2,3-dinor-8-iso-PGF2α	325	237.2	Negative	Quantifier
9-Nitrooleic Acid	326	308	Negative	Quantifier
10-Nitrooleic Acid	326	279.2	Negative	Quantifier
DHA	327	283.3	Negative	Quantifier
DTA	331.1	287.3	Negative	Quantifier
12-oxo LTB4	333	179.5	Negative	Quantifier
PGA2	333	315.2	Negative	Quantifier
PGJ2	333	315.2	Negative	Quantifier
15-deoxy-Δ12,14-PGD2	333	315.2	Negative	Quantifier
PGB2	333	175.5	Negative	Quantifier
20-COOH-AA	333	289	Negative	Quantifier
5S,6R-DiHETE	335	317.2	Negative	Quantifier
6-trans LTB4	335	195.5	Negative	Quantifier
8S,15S-DiHETE	335	235.5	Negative	Quantifier
±5,6-DiHETrE	337	319.2	Negative	Quantifier
±8,9-DiHETrE	337	185.5	Negative	Quantifier
±11,12-DiHETrE	337	167.4	Negative	Quantifier
±14,15-DiHETrE	337	207.2	Negative	Quantifier
2,3-dinor TXB2	340.8	167.3	Negative	Quantifier
±20-HDoHE	343	281.2	Negative	Quantifier
±13-HDoHE	343	193.5	Negative	Quantifier
±11-HDoHE	343	165.6	Negative	Quantifier
±8-HDoHE	343	189.5	Negative	Quantifier
±19,20-EpDPE	343	281.3	Negative	Quantifier
±16,17-EpDPE	343	233.3	Negative	Quantifier
LXA5	348.7	215.4	Negative	Quantifier
PGD3	348.8	269.3	Negative	Quantifier
15-keto PGE2	348.8	331	Negative	Quantifier
PGE3	349	269.2	Negative	Quantifier
PGD2	350.7	271.2	Negative	Quantifier
8-iso-15-keto PGF2β	350.7	315	Negative	Quantifier
PGF3α	350.9	307.2	Negative	Quantifier
13,14-dihydro-15-keto PGD2	350.9	333	Negative	Quantifier
11β-PGE2	350.9	271.1	Negative	Quantifier
6S-LXA4	350.9	235.4	Negative	Quantifier
20-hydroxy LTB4	350.9	195.5	Negative	Quantifier
11β-PGF2α	353	309.1	Negative	Quantifier
PGD1	353	235.3	Negative	Quantifier
15-keto PGF1α	353	193.4	Negative	Quantifier
11β-13,14-dihydro-15-keto PGF2α	353	195.5	Negative	Quantifier
13,14-dihydro-15-keto PGF2α	353	183.5	Negative	Quantifier
8-iso PGF2α	353	193.5	Negative	Quantifier
PGE1	353	317	Negative	Quantifier
±5-iso PGF2α-VI	353	335	Negative	Quantifier
PGF2α	353	309.1	Negative	Quantifier
PGF1α	354.8	311	Negative	Quantifier
13,14-dihydro PGF2α	354.8	311	Negative	Quantifier
±19(20)-DiHDPA	360.9	273.1	Negative	Quantifier
20-carboxy LTB4	364.9	346.6	Negative	Quantifier
Δ17-6-keto PGF1α	366.7	163	Negative	Quantifier
TXB3	366.8	169.6	Negative	Quantifier
11-dehydro TXB2	366.8	305.1	Negative	Quantifier
19R-hydroxy PGE2	366.9	330.9	Negative	Quantifier
19R-hydroxy PGF2α	368.8	325	Negative	Quantifier
6-keto PGF1α	368.8	245.2	Negative	Quantifier
TXB2	368.9	169.6	Negative	Quantifier
TXB1	370.9	171.5	Negative	Quantifier
1a,1b-dihomo PGE2	378.9	343.1	Negative	Quantifier
1a,1b-dihomo PGF2α	380.8	337	Negative	Quantifier
LTE4	438	333	Negative	Quantifier
14,15-LTD4	495	177.6	Negative	Quantifier
14,15-LTC4	623.7	272.2	Negative	Quantifier
12-epi-6-trans-LTB4	335	317.1	Negative	Quantifier
14S-HDoHE	343	281.2	Negative	Quantifier
15S-HETE	319	301.2	Negative	Quantifier
17R-HDoHE	343	281.2	Negative	Quantifier
18-HEPE	317	299	Negative	Quantifier
4-HDoHE	343	281.2	Negative	Quantifier
5S,15S-diHETE	335	317.2	Negative	Quantifier
5S-HETE	319	301.2	Negative	Quantifier
7-epi-MaR1	358.9	341	Negative	Quantifier
7-HDoHE	343	281.2	Negative	Quantifier
AT-RvD1	374.8	233.4	Negative	Quantifier
LTB4	335	195.5	Negative	Quantifier
LTC4	624.3	272.4	Negative	Quantifier
LTD4	495	177.1	Negative	Quantifier
LXA4	351	217.4	Negative	Quantifier
LXB4	350.8	221.4	Negative	Quantifier
MaR2	359	232.4	Negative	Quantifier
PD1	358.9	206.4	Negative	Quantifier
PDX	358.9	206.4	Negative	Quantifier
PGE2	351	271	Negative	Quantifier
RvD1	374.8	215.4	Negative	Quantifier
RvD2	374.7	277.3	Negative	Quantifier
RvD3/AT-RvD3	374.9	147.7	Negative	Quantifier
RvD5	358.9	199.5	Negative	Quantifier
RvE1	348.9	205.3	Negative	Quantifier
