# Supplementary material for: Absolute quantification and characterization of oxylipins in lupus nephritis and systemic lupus erythematosus
Source: Front Immunol. 2022 Oct 6;13:964901. doi: 10.3389/fimmu.2022.964901 (PMC9582137; doi:10.3389/fimmu.2022.964901)
Supplement: Supplementary file 4 [file Table_4.xlsx]

## Sheet: Sheet1
Supplementary table S4. Aboslute concentration (ng/mL) of oxylipins quantified in serum of SLE patients and healthy controls.
Compounds	Metabolic pathway	Control-1	Control-2	Control-3	Control-4	Control-5	Control-6	Control-7	Control-8	Control-9	Control-10	Control-11	Control-12	Control-13	Control-14	Control-15	Control-16	Control-17	Control-18	Control-19	Control-20	Control-21	Control-22	Control-23	Control-24	Control-25	Control-26	Control-27	Control-28	Control-29	Control-30	Control-31	Control-32	Control-33	Control-34	Control-35	Control-36	Control-37	Control-38	Control-39	Control-40	Control-41	Control-42	Control-43	Control-44	Control-45	Control-46	Control-47	Control-48
11,12-DiHETrE	AA (Arachidonic acid)	0.121275	0.278962	0.138028	0.372649	0.191188	0.0955579	0.117426	0.158754	0.158783	0.170472	0.181695	0.163257	0.105224	0.100094	0.233244	0.175241	0.178132	0.0940602	0.105047	0.308321	0.177913	0.191933	0.140492	0.471817	0.2295	0.195302	0.160598	0.278197	0.144541	0.136178	0.157301	0.149693	0.178037	0.125781	0.159336	0.266785	0.195615	0.210927	0.288317	0.205371	0.134894	0.27243	0.181021	0.161334	0.0804301	0.117583	0.128603	0.29551
14,15-DiHETrE	AA	0.100679	0.206559	0.210372	0.443624	0.129707	0.0502679	0.0515773	0.171022	0.226615	0.230428	0.0974747	0.227093	0.115081	0.0464137	0.069165	0.29611	0.121168	0.0631724	0.200422	0.236261	0.315439	0.297567	0.0627218	0.289139	0.281992	0.0108733	0.0108733	0.234946	0.0217466	0.227052	0.184196	0.0246215	0.177338	0.0744894	0.0332979	0.155279	0.364754	0.239869	0.277003	0.360127	0.0353686	0.296197	0.0310503	0.202152	0.0998438	0.163971	0.191503	0.304987
18-HETE	AA	0.022933	0.0828289	0.222913	0.0996116	0.0736741	0.104847	0.149091	0.143509	0.0867885	0.0963704	0.175726	0.120912	0.150124	0.204411	0.022933	0.022933	0.07174	0.157076	0.358755	0.140841	0.478033	0.0764897	0.0581103	0.0750592	0.022933	0.116077	0.022933	0.0693055	0.124887	0.022933	0.0531385	0.10859	0.0637087	0.101719	0.265097	0.084399	0.157266	0.0860939	0.0713275	0.0982459	0.0865271	0.0673568	0.130529	0.089333	0.23045	0.022933	0.152031	0.0782252
5,6-DiHETrE	AA	0.286538	0.00135063	0.176176	0.00135063	0.00135063	0.103553	0.0316252	0.127861	0.693459	0.192938	0.112781	0.460389	0.790821	0.128723	0.628723	0.0267853	0.52199	0.0653544	0.18692	0.108733	0.00135063	0.0074805	0.277008	0.800961	0.732505	0.0928082	0.00135063	0.00135063	0.198342	0.511023	0.00135063	0.151946	0.00135063	0.304754	0.231888	0.00135063	0.0828695	0.729982	0.00135063	0.00270125	0.0661178	0.0614387	0.0182463	0.504197	0.479682	0.366034	0.17379	0.0184616
5-iso PGF2α-VI	AA	0.21272	0.265039	0.580179	0.228207	1.5941	1.75617	0.168979	0.545478	2.96987	0.746112	0.622306	0.521119	0.70384	0.595113	6.65726	0.245669	0.870177	1.17683	1.5843	0.677361	15.0312	0.219094	2.92038	0.41318	1.08164	0.437636	0.232544	0.158325	0.165516	0.417305	0.489024	0.415101	0.489013	0.714446	0.53493	0.454215	1.26912	0.908208	0.151766	0.68068	0.548897	0.36941	1.25926	0.392509	0.711091	0.763463	0.474703	1.40155
8,9-DiHETrE	AA	0.386523	0.0249853	0.0617917	0.285054	0.0512503	0.00868189	0.182107	0.0225702	0.00791399	0.126662	0.0119336	0.0262667	0.147226	0.120517	1.06143	0.0862968	0.119078	0.0987888	0.0469708	0.0920565	0.179686	0.0283617	0.0690564	0.000102456	0.0856861	0.0839603	0.0819354	0.171897	0.0354713	0.0603199	0.0199558	0.052439	0.0504436	0.0332601	0.0791261	0.0306629	0.0745379	0.0379032	0.193656	0.0629292	0.000282191	0.128513	0.101415	0.0165314	0.188618	0.0762012	0.0652731	0.127256
11-dehydro TXB2	AA	0.000199687	0.070614	0.0242494	0.0301462	0.0344495	0.419378	0.0243091	0.20438	0.208737	0.000199687	0.111391	0.000199687	0.0736078	0.274605	0.221553	0.158841	0.318252	0.0602232	1.25185	0.102339	3.55179	0.126626	0.0295797	0.121438	0.129503	0.00210334	0.15148	0.14596	0.199143	0.0905142	0.0939916	0.316345	0.000199687	0.030504	0.0890037	0.031108	0.164017	0.249501	0.0740002	0.469296	0.0693873	0.331421	0.0469495	0.0297648	0.245055	0.0164143	0.000639954	0.292268
11-HETE	AA	3.65545	0.389096	0.841065	0.685465	0.564551	0.514775	0.581249	0.198713	0.456588	0.890682	0.719142	0.43953	1.10407	0.924598	4.29036	0.710966	1.1078	0.673582	0.50639	1.62895	1.44065	0.459681	0.744775	0.541213	0.647514	0.827249	0.73972	0.38613	0.819483	0.717856	1.15992	0.501977	1.21064	0.667425	0.663518	1.09038	2.38396	0.81378	0.679462	0.792797	1.29845	0.489986	0.884216	0.45346	0.459897	0.469401	0.626272	0.291712
11β-13,14-dihydro-15-keto PGF2α	AA	0.317594	0.185348	0.0786461	0.425604	0.267362	0.144534	0.0225665	0.311627	0.000409493	0.493058	0.247915	0.0736108	0.0330839	0.00978725	8.25205	0.471796	0.00135276	0.0663785	0.929891	0.357617	0.631508	0.38648	0.012684	0.00602317	0.758178	0.107399	0.128993	0.123784	0.192887	0.145107	0.156335	0.0295849	0.221934	0.0886886	0.141167	0.419899	0.211547	0.0538396	0.233931	0.0719291	0.379091	0.641715	0.0269858	0.37519	0.100346	0.176401	0.00816741	0.108425
11β-PGE2	AA	0.262471	0.095608	0.123132	0.166583	0.107562	0.285497	0.21521	0.0489492	0.242396	0.190782	0.196953	0.13061	0.515388	0.167627	0.165905	0.175226	1.00958	0.367779	0.160051	0.160741	0.926621	0.080482	0.787529	0.0972886	0.728729	0.153349	0.338988	0.0749554	0.549629	0.14097	0.176284	0.396197	0.0640853	0.189145	0.508557	0.106884	0.258753	0.340096	0.107522	0.203752	0.489715	0.124557	0.0687085	0.169802	0.0640593	0.153489	0.139397	0.0807588
11β-PGF2α	AA	1.00192	0.704156	0.408441	0.592818	0.646049	0.986201	0.235726	0.343573	1.4271	2.63583	0.152739	0.00304656	0.44894	0.759068	1.72278	0.154141	0.475442	0.531655	0.52376	0.249671	10.2389	0.258146	0.417456	0.349455	0.692589	0.481002	0.345915	0.433673	0.162287	0.435841	0.548778	0.253231	0.438523	0.373082	0.224934	0.456288	0.842024	0.463053	0.0736886	0.743078	0.742965	0.338982	0.568188	0.090152	0.345831	0.175875	0.312738	0.301983
12-oxo LTB4	AA	0.927276	0.160208	0.0265632	0.13005	0.10736	0.0265632	0.145333	0.114696	0.186014	0.0971993	0.342816	0.0265632	0.309831	0.0265632	0.881916	0.0769693	0.0265632	0.237965	1.63754	0.174182	1.08144	0.115919	0.241061	0.151081	0.259712	0.385912	0.33721	0.159316	0.18178	0.252221	0.11158	0.193336	0.241647	0.15471	0.173922	0.245209	0.0265632	0.183941	0.151406	0.214044	0.164382	0.28947	0.0265632	0.139395	0.461995	0.117836	0.15882	0.570297
12-HETE	AA	626.688	55.347	96.7678	151.703	72.5782	68.0263	36.8168	32.0865	60.7862	147.367	53.1357	55.5784	135.86	56.9173	269.88	99.7733	151.181	53.6814	72.174	234.9	157.217	94.9799	85.3791	66.1296	79.311	144.752	87.0965	127.402	69.4793	37.8461	166.34	48.5649	175.976	79.3518	83.0302	279.887	341.466	109.174	99.0205	60.1289	100.877	96.2188	59.008	35.1034	141.87	21.5703	40.97	15.998
12-HHTrE	AA	310.961	35.763	73.7071	36.5448	45.5137	30.5827	62.2588	12.808	23.206	76.7715	69.4799	30.0557	80.4551	86.2911	0.0637945	50.2798	63.4406	24.1735	16.1261	90.7731	32.6637	28.7348	48.685	34.4773	47.0098	61.4917	64.3	20.2913	67.0127	81.5864	102.822	37.2177	103.179	52.4401	58.1236	90.5306	162.869	61.1105	53.7993	53.603	143.076	39.6565	89.4449	37.6998	2.78052	43.6577	48.4353	26.9988
13,14-dihydro PGF2α	AA	0.0914996	0.847747	0.910567	1.17795	0.338721	0.36949	0.766551	0.956201	0.000160174	1.02058	0.69764	0.0895926	1.34013	0.512223	25.7517	1.39162	0.585322	0.948162	1.25215	0.444417	3.00515	1.00101	0.253535	1.08412	2.31099	0.60202	0.368846	1.42556	0.243401	0.983956	0.408379	0.0672357	0.426383	0.403707	0.309902	0.52454	2.14874	0.766305	1.35181	0.904658	1.71057	1.29797	0.0881756	0.692932	0.208802	0.0306643	0.585375	0.951789
13,14-dihydro-15-keto PGD2	AA	0.383014	0.109201	0.087055	0.0187735	0.0521903	0.192819	0.103552	0.168662	0.0486491	0.0808024	0.0241375	0.144126	0.122153	0.0103083	0.809447	0.199075	0.0995672	0.0733289	0.0213298	0.304384	1.07946	0.042822	0.0327777	0.0651614	0.0861705	0.164747	0.0661876	0.103927	0.334853	0.155241	0.0118913	0.0886201	0.054097	0.0375855	0.0172783	0.0811127	0.0780917	0.0896824	0.0645772	0.130061	0.224953	0.0893494	0.0567443	0.0616657	0.0170911	0.00959917	0.0746579	0.0681027
13,14-dihydro-15-keto PGF2α	AA	0.847538	0.0931101	0.198791	0.171011	0.139742	0.0731789	0.387515	0.03241	0.182636	0.632579	0.383354	0.00207301	0.412818	0.200178	2.18987	0.365684	0.118838	0.379378	0.382319	0.594287	0.488146	0.166006	0.133939	0.280376	0.23829	0.326519	0.265242	0.395413	0.109089	0.0970808	0.198545	0.525585	0.361028	0.0643499	0.175619	0.297669	0.195174	0.0290734	1.02356	0.112078	0.277952	0.0755593	0.340766	0.143956	0.468513	0.0771018	0.152912	0.216311
15-deoxy-Δ12,14-PGD2	AA	0.405281	0.118862	0.163969	0.0639329	0.094459	0.136782	0.287263	0.0838055	0.102077	0.107098	0.288159	0.0838639	0.0802708	0.0985151	0.579368	0.118677	0.24506	0.142974	0.251204	0.151632	0.445368	0.121213	0.171195	0.0939546	0.114926	0.109365	0.110832	0.127894	0.0597516	0.098486	0.12486	0.050983	0.177029	0.0598623	0.107672	0.121457	0.220006	0.120038	0.124142	0.106001	0.222628	0.0713227	0.165399	0.0613334	0.162853	0.0485391	0.272816	0.0617003
15-keto PGE2	AA	0.860194	0.151839	0.0738544	0.561423	0.284782	0.883643	0.149479	0.318188	5.67189	0.885529	0.239424	0.32018	0.652846	1.20687	0.0694677	0.01457	0.135842	0.514183	0.781528	0.304726	6.72217	0.174578	1.14502	0.12421	0.412196	0.617535	0.373463	0.543529	0.289903	0.693149	0.01457	0.843314	0.124696	0.926145	0.321993	0.619967	3.15951	0.911519	0.10537	0.380899	0.492046	0.200044	0.708993	0.489293	1.13779	0.359662	1.27353	0.294423
15-HETE	AA	0.297214	0.441252	0.774237	1.29326	0.732579	0.378802	0.0202011	0.131216	0.247792	1.31853	0.744906	0.359551	1.10069	0.977025	0.0446627	0.848296	1.26608	0.636683	0.0122194	0.652682	0.788795	0.515295	0.677393	0.233438	0.500254	1.01452	0.559993	0.699295	0.520463	0.378532	1.60356	0.551861	1.7444	0.59986	0.535433	1.64783	3.58553	0.771004	0.915918	0.548729	1.00355	0.650786	0.0216661	0.374759	0.0206926	0.140092	0.123276	0.0826519
19-hydroxy PGE2	AA	0.562573	22.5182	0.0933309	0.163746	0.358519	0.0790793	1.46183	0.179383	0.20779	0.379997	0.132387	0.203808	0.138678	0.0253079	0.528245	0.031759	0.100842	0.272472	0.369148	0.408369	1.96009	0.0726178	0.238024	0.065879	0.131498	0.151539	0.0552691	0.0515441	0.0844593	0.0599983	0.101784	0.0470914	0.0669588	0.192055	0.108857	0.19788	0.274279	0.167524	0.0434815	0.244283	0.101273	0.0614347	0.10749	0.0354208	0.10977	0.0704542	0.0638279	0.0439112
19-HETE	AA	0.90375	0.387726	0.235461	0.448043	0.17061	0.218488	0.279201	0.271576	0.331818	0.267379	0.358742	0.151286	0.3984	0.432513	1.54237	0.0256314	0.122572	0.480604	0.559276	0.218951	0.386646	0.371455	0.229562	0.0746853	0.0813097	0.402651	0.339673	0.120854	0.233184	0.236712	0.180834	0.304379	0.216585	0.616525	0.382383	0.113871	0.274468	0.303491	0.23098	0.347081	0.320408	0.302352	0.488951	0.0958012	0.401536	0.222475	0.149498	0.415736
1a,1b-dihomo PGE2	AA	0.000397215	0.000397215	0.00311403	0.000397215	0.0161668	0.000397215	0.0338509	0.020253	0.0678912	0.000397215	0.024428	0.0188928	0.000397215	0.000397215	0.143228	0.000397215	0.0146772	0.000397215	0.000397215	0.0475846	0.0977411	0.043667	0.000397215	0.0311756	0.0280492	0.025842	0.0502471	0.0345173	0.0418373	0.000397215	0.000397215	0.0163047	0.00485248	0.000397215	0.0110312	0.035407	0.0306316	0.0233203	0.0371225	0.000397215	0.000397215	0.0145479	0.000397215	0.0194711	0.000397215	0.0304107	0.0200662	0.0255948
1a,1b-dihomo PGF2α	AA	0.236429	0.0132092	0.0821226	0.0132092	0.065923	0.205564	0.220383	0.0132092	0.0132092	0.0132092	0.0680398	0.0132092	0.0132092	0.150135	1.51323	0.107969	0.0844809	0.174474	0.0429527	0.322981	0.418103	0.0502865	0.0610607	0.0362195	0.059525	0.0132092	0.0911871	0.073608	0.118075	0.078975	0.0132092	0.189167	0.164966	0.102877	0.15108	0.0590644	0.157581	0.0313117	0.0816725	0.0132092	0.0132092	0.0590446	0.130806	0.143363	0.415325	0.0721024	0.103454	0.0509833
2,3-dinor TXB2	AA	0.281832	0.175609	0.0133995	1.22463	0.652023	0.914096	0.616833	1.02428	4.04573	0.426322	0.0522448	0.232642	0.143515	0.0591849	0.111311	0.00612678	0.452947	0.101209	1.91431	1.679	2.08565	1.08447	0.232758	0.187153	0.324319	0.733458	0.168268	0.432795	0.0122536	0.541643	0.00612678	0.257459	0.00612678	0.162835	0.180289	0.0880368	2.03956	0.422926	0.00612678	0.171023	0.413026	0.0527244	0.319342	0.352008	1.25907	0.0611955	0.812596	0.303552
20-COOH-AA	AA	5.36511	4.45896	2.06306	6.35784	7.57627	4.84652	1.31043	2.02484	2.99102	3.59697	6.41683	2.4869	2.32962	2.27546	1.50504	3.92559	8.80447	1.88332	3.59477	17.3163	2.58169	3.37258	3.96218	8.82088	4.6927	8.01729	2.78968	12.6581	5.2118	2.76608	2.93736	4.99978	1.92259	2.94796	2.75812	8.57365	4.3815	4.69759	3.40506	7.87164	4.06393	3.62477	1.45212	2.72417	10.2325	2.53352	2.33181	14.3204
20-hydroxy LTB4	AA	0.14595	0.0304636	0.178977	0.0154041	0.132227	0.0816288	0.167361	0.0444698	0.0559574	0.0319992	0.569855	0.068572	0.266458	0.0165498	0.226103	0.0106675	0.0793466	0.0624438	0.159332	0.0310129	0.618446	0.0173649	0.081717	0.0993098	0.259444	0.0850856	0.0371342	0.140803	0.125247	0.0718715	0.011387	0.0610729	0.0193747	0.102182	0.0931005	0.0320451	0.152758	0.266547	0.0801126	0.0387019	0.223383	0.00533795	0.0422833	0.262604	0.0745708	0.0418599	0.0102589	0.0859897
5-OxoETE	AA	0.00102651	1.44292	0.00102651	2.69635	1.66912	1.25778	0.00102651	1.18081	0.671995	1.20847	0.897444	1.72327	0.917932	0.444057	0.00102651	1.03578	1.31912	0.411864	0.782414	1.3773	0.460546	0.302705	1.19807	0.622633	1.19145	0.980535	1.02641	0.673372	1.101	0.681223	0.655718	0.94536	1.88683	0.441866	0.295104	1.66013	2.18062	0.563236	2.5674	1.32408	1.50366	1.71746	0.00102651	0.781725	0.00102651	0.924681	0.369716	1.42912
5-HETE	AA	6.06148	0.676343	0.618624	0.306657	0.508932	0.556034	0.120533	0.506489	0.587957	0.284469	1.13804	0.338826	0.679196	0.391819	1.22283	0.247606	2.03515	0.735946	2.37241	0.591973	2.92553	0.414992	0.699423	1.01647	0.91036	0.440468	0.15051	0.58033	0.476675	1.09149	0.241416	0.181397	0.217214	0.141761	0.66955	0.745229	0.436023	0.654554	0.433027	0.486012	0.668175	0.455527	0.221288	0.640307	0.443289	0.51567	0.678278	0.532016
6-keto PGF1α	AA	1.44163	0.79191	0.326066	1.66601	0.58107	1.88898	2.59287	0.545978	2.00731	2.19176	0.474875	1.36801	0.906477	0.116338	0.828417	0.678286	4.18524	2.57275	1.52752	0.680974	1.80902	1.13732	0.164729	0.258409	0.403578	0.0256678	0.478369	0.496768	0.0513356	0.889812	0.496595	0.946142	0.330279	0.333442	0.243081	0.383187	1.5991	0.634138	0.836664	0.657698	1.00023	0.0256678	0.730614	0.339316	0.251828	0.265576	1.21429	0.554933
6-trans LTB4	AA	0.0185409	0.01609	0.0225675	0.00851396	0.00641768	0.012662	0.0149355	0.013351	0.0255441	0.0117688	0.020068	0.0133383	0.0263309	0.0200542	0.0399367	0.00872649	0.0514739	0.0246811	0.0814743	0.0187959	0.0286246	0.012905	0.0108332	0.00273787	0.0242784	0.0100072	0.00846235	0.0170451	0.00996	0.0140991	0.00939044	0.0121685	0.0165631	0.0167567	0.015369	0.0188167	0.0257628	0.017477	0.0114807	0.0119761	0.0137956	0.011605	0.0111506	0.0166181	0.00966328	0.00691333	0.00776511	0.00923451
8-iso PGF2α	AA	0.690991	0.282857	0.218457	0.0103606	0.612719	0.877585	0.25228	0.582226	1.14477	0.074869	0.378599	0.378386	0.915188	0.24513	0.310099	0.00229039	0.437587	0.314832	1.45948	0.773567	3.42668	0.24713	0.414296	0.385458	0.0843347	0.386265	0.227612	0.027551	0.528781	0.738653	0.373072	0.189099	0.0627411	0.00458077	0.466441	0.00229039	0.563299	1.2074	0.024532	0.214537	0.580837	0.233303	0.0970732	0.245572	0.504237	0.319493	0.73954	0.192584
8-iso-15-keto PGF2β	AA	0.187743	0.890152	0.529421	1.34109	0.956874	0.977948	0.449732	0.493183	1.83664	1.3315	0.341948	0.381883	0.00156713	0.572702	2.25304	0.00156713	0.00156713	0.0684132	0.713791	0.627148	4.47945	1.30638	0.779012	0.152056	0.811008	0.00156713	0.412914	0.209858	0.509651	0.434803	0.42182	0.648722	0.86029	0.00156713	1.1041	0.885504	0.00156713	0.0958886	0.244573	1.61759	0.905074	0.303269	0.606234	0.840949	0.408403	0.606161	0.310449	0.00156713
9-HETE	AA	173.324	6.00749	31.0684	45.0267	19.0469	23.2227	32.5037	8.47019	13.2831	75.7558	22.2924	24.216	73.5506	46.0626	22.9664	20.2393	19.1264	25.0875	9.62138	39.7078	64.7116	45.0497	30.8569	21.3848	17.6225	60.7825	57.8778	36.4375	20.0634	14.466	50.1227	18.8189	62.2818	32.6455	51.4133	56.421	192.491	20.5443	48.8587	18.2354	37.9805	38.5717	31.4792	12.0268	51.7447	4.33193	7.39204	4.53489
AA	AA	3464.9	3474.33	2290.35	2880.15	2376.56	1910.73	2530.19	1700.8	1566.16	2397.8	2895.46	1795.7	2652.54	1747.35	4939.5	2283.69	2487.6	1362.16	1053.01	3553.27	2476.7	1834	3056.57	2865.88	2457.1	2438.32	2461.81	1983.37	2296.06	2197.09	2143.8	2091.48	2244.39	2414.71	2404.3	2152.11	2887.14	2550.35	3983.9	2581.39	2490.54	2588.69	2793.52	2487.73	3943.67	2097.08	1698.37	2917.16
LTB4	AA	0.0230381	0.0751881	0.285196	0.0734597	0.199311	0.0879195	0.0213037	0.115819	0.278015	0.0674751	0.809051	0.0080551	0.147794	0.170587	0.182214	0.0843173	0.885482	0.144901	0.843913	0.238334	0.189829	0.269862	0.221514	0.305024	0.542865	0.242135	0.0758736	0.147344	0.156737	0.382077	0.172096	0.0306269	0.0590486	0.0521853	0.0643568	0.426908	0.270796	0.616052	0.136923	0.0717071	0.303303	0.403479	0.0270705	0.0558081	0.0239917	0.0707169	0.039636	0.0950625
LTD4	AA	0.190042	0.142999	0.116881	0.0789361	0.121593	0.210405	0.235919	0.151724	0.124821	0.104755	0.117289	0.175773	0.25881	0.102634	0.255161	0.0252819	0.227717	0.265636	0.386111	0.134867	0.512211	0.103046	0.125017	0.104536	0.148696	0.161612	0.0990768	0.119598	0.255306	0.176814	0.0745732	0.123346	0.206057	0.271335	0.284389	0.071201	0.208125	0.084493	0.0505637	0.145443	0.298874	0.076962	0.186066	0.141127	0.194039	0.131671	0.17164	0.0925823
LTE4	AA	0.0029574	0.378721	0.258308	0.103576	0.118424	0.72212	0.0029574	0.285486	0.238844	0.174985	0.0806452	0.0806738	0.277477	0.0029574	0.123433	0.0624832	0.406495	0.0029574	0.927867	0.689561	0.62506	0.613793	0.0786013	0.782425	0.177116	0.164613	0.273506	0.108253	0.117166	0.0978144	0.226872	0.0029574	0.649757	0.340505	0.0029574	0.621341	1.80517	0.53491	0.0643047	0.220517	0.0746452	0.534057	0.290655	0.0891063	0.160315	0.10962	0.0591682	0.981449
PGB2	AA	0.0569791	0.0954793	0.0139538	0.0735093	0.0714692	0.131125	0.0139538	0.0139538	0.0588066	0.0578884	0.0672349	0.0139538	0.138528	0.0139538	0.0139538	0.0139538	0.111487	0.0139538	0.142217	0.0440327	0.430807	0.0139538	0.0327934	0.0139538	0.0139538	0.057998	0.0139538	0.0600495	0.0381956	0.071519	0.0139538	0.0139538	0.0490882	0.0139538	0.0139538	0.100376	0.387918	0.122875	0.0376155	0.0139538	0.0881744	0.0731479	0.0398101	0.0622006	0.1287	0.0497643	0.0139538	0.0662605
PGD2	AA	0.347065	0.29146	0.81657	1.0053	0.526696	0.71056	0.477666	0.409582	2.49909	1.48444	0.628422	0.408154	0.174039	0.715123	0.855987	0.628525	0.315895	0.721312	0.852991	0.538344	2.91845	0.461196	0.744704	0.814976	0.654285	0.507906	0.0653768	0.0953195	0.566412	0.598872	0.368101	0.639123	0.367217	0.266516	0.782958	0.567232	0.401304	0.473659	0.436672	0.231564	0.462141	0.127011	1.12563	0.152403	0.589524	0.377469	0.329415	0.000508755
PGE2	AA	0.122422	0.43258	0.446236	0.388652	0.233194	0.181554	0.0496031	0.0449042	0.471948	1.26403	0.153512	0.0652862	0.481197	0.321237	0.482162	0.517079	0.198369	0.183611	0.201751	0.301786	0.0019408	0.115404	1.18082	0.299344	1.06903	0.223903	0.160724	0.0019408	0.182368	0.758156	0.980075	0.558198	0.81427	0.539023	0.185608	0.552221	1.16561	0.116247	0.308029	0.253996	0.202219	0.383623	0.329175	0.0753747	0.199052	0.174752	0.499592	0.216237
PGF2α	AA	0.135438	5.70076	0.168331	0.643211	0.209965	1.01288	0.277429	0.398591	0.697986	1.39036	0.319278	0.286723	0.83541	0.129175	0.387613	1.28247	0.999577	0.916347	0.949488	0.803275	2.03252	2.85541	0.387274	0.278315	1.24408	0.182062	0.0952047	2.75059	0.200628	0.529872	0.636929	0.331963	0.402828	0.388322	0.370059	2.50354	1.69088	0.956484	2.63705	0.543791	0.217997	0.410231	0.12613	0.182676	0.528431	0.614578	0.162484	0.21044
PGJ2	AA	1.42521	2.1488	2.29689	0.794933	1.62829	4.5897	0.974402	1.52479	3.12262	3.38284	0.856081	1.31394	2.23255	1.56312	3.58477	0.45707	2.25735	1.24618	3.08609	2.37614	21.075	0.832808	0.588607	1.24987	1.42913	1.28184	0.928415	1.27073	1.6801	0.911498	1.99571	0.809297	0.833249	1.08206	1.56124	0.719944	1.95186	3.67627	0.843642	1.32332	1.95062	1.385	1.72667	0.683616	2.07408	1.59974	0.971965	1.45818
tetranor-12-HETE	AA	0.0450425	0.392991	0.0450425	0.515833	0.409059	0.0450425	0.0450425	0.0450425	0.175343	0.435944	0.239509	0.0450425	0.667032	0.0450425	2.27058	0.0450425	1.10499	0.0450425	0.582327	0.0450425	0.0450425	0.328947	0.0450425	0.0450425	0.0450425	0.0450425	0.0450425	0.563971	0.0450425	0.114399	0.307233	0.0450425	0.544826	0.0450425	0.344209	1.73778	1.92835	0.367359	0.246318	0.0450425	0.0450425	0.39006	0.0450425	0.194589	0.0450425	0.0450425	0.0450425	0.104717
TXB2	AA	66.4948	15.4242	32.1625	17.7187	26.7827	13.656	16.6272	6.02078	12.3457	35.0499	23.0145	11.3551	28.0689	32.6703	16.3881	28.5444	19.0072	5.78479	9.833	34.6861	5.90909	14.5961	21.7031	8.70334	16.7253	20.7663	25.5954	7.94192	20.9981	31.5077	47.3605	9.35411	51.7529	15.7367	15.5763	33.8127	68.6526	21.8243	28.5181	18.627	42.0158	18.3326	30.1049	14.1395	0.986642	22.9446	19.8925	11.3594
5,15-DiHETE	AA	0.413373	0.0882823	0.0467768	0.0403096	0.028694	0.0733971	0.0685688	0.0951445	0.0550114	0.03532	0.030717	0.0636167	0.0388487	0.0337922	0.292709	0.0541939	0.0727912	0.114171	0.196131	0.0377892	0.161135	0.0575994	0.0316888	0.0455905	0.0353383	0.0979323	0.0231066	0.0485382	0.0580214	0.0624157	0.0411775	0.0424974	0.0389134	0.0319898	0.0567525	0.0414403	0.0534676	0.136199	0.0520895	0.053523	0.0262854	0.0539641	0.0662344	0.0381177	0.0971757	0.0484838	0.0465612	0.0456393
8,15-DiHETE	AA	0.368982	0.0219402	0.0169547	0.106605	0.0570871	0.0663	0.306492	0.0422413	0.0389488	0.0402429	0.125641	0.105992	0.111028	0.096189	1.58127	0.0120681	0.206701	0.157398	0.0793628	0.105161	0.57511	0.0358063	0.0948257	0.0567082	0.0176007	0.0981773	0.0768353	0.068789	0.146997	0.0744347	0.0628974	0.0336726	0.0242329	0.08433	0.000321116	0.0691902	0.0284664	0.0570154	0.0256925	0.0333702	0.0295167	0.0550932	0.133299	0.060499	0.0514531	0.000642233	0.026327	0.000321116
AdA	AA	208.866	327.584	142.475	343.533	198.977	140.93	254.79	90.1736	164.869	134.641	59.5306	147.6	122.971	120.379	885.176	190.14	116.405	160.119	110.223	250.036	147.812	47.7006	282.097	293.69	224.577	229.552	163.855	96.1034	201.232	72.4137	226.134	287.314	177.996	83.771	92.9505	102.639	171.084	123.608	343.799	654.463	112.3	313.912	103.463	229.033	167.954	183.229	125.84	367.142
13-HOTrE	ALA (alpha-linolenic acid)	0.0516925	0.574938	0.259206	1.0878	0.484965	0.239727	0.488188	0.298927	0.373596	0.52103	0.502364	0.299039	0.498197	0.362112	0.0516925	0.985268	0.722184	0.280803	0.579188	1.14045	0.758738	0.397416	0.686953	0.660312	0.339544	0.718608	0.815885	1.28361	0.690221	0.267078	0.768786	0.732224	0.943012	0.0516925	0.413945	0.782214	1.92693	0.3023	0.602006	0.0516925	0.40351	1.0239	0.103385	0.410687	0.0516925	0.231058	0.427117	0.450428
9-HOTrE	ALA	0.0106531	0.0106531	0.0623712	0.255331	0.0106531	0.0106531	0.0106531	0.191263	0.0106531	0.136028	0.0106531	0.17958	0.0106531	0.318549	0.0106531	0.246202	0.242936	0.387922	0.0106531	1.37358	0.490372	0.0106531	0.391058	0.509359	0.185542	1.28278	0.374433	0.352812	0.864568	0.0106531	0.0106531	0.527264	0.148626	0.733662	0.0106531	0.0106531	0.813569	0.0106531	0.0809472	0.227356	0.563449	0.286116	0.0106531	0.0106531	0.297475	0.0106531	0.0106531	0.0106531
15-keto PGF1α	DGLA (dihomo-gamma-linoleic acid)	0.0890421	0.155851	0.466667	0.0821647	0.176432	0.728975	0.180191	0.260945	0.801428	0.297827	0.109773	0.0226279	0.618765	0.0738613	0.0555997	0.0810525	0.132987	0.0317159	0.897216	0.198053	0.690601	0.207567	0.262544	0.108642	0.819785	0.497822	0.224119	0.0870484	0.303156	0.0404674	0.418478	0.127865	0.238643	0.138919	0.229034	0.743658	0.748953	0.240645	0.000845039	0.472919	0.285772	0.206811	0.19189	0.0482233	0.186955	0.310036	0.199454	0.299472
15-HETrE	DGLA	5.8488e-05	0.000852868	5.8488e-05	0.208749	0.0484081	5.8488e-05	0.345157	0.00996178	0.0786723	0.163507	5.8488e-05	5.8488e-05	0.0979141	5.8488e-05	0.00312188	0.151601	0.083833	5.8488e-05	0.00444164	5.8488e-05	0.053442	0.0856608	5.8488e-05	0.0276236	0.0483462	0.0217609	5.8488e-05	0.092621	5.8488e-05	0.0320851	0.433433	5.8488e-05	0.375565	5.8488e-05	5.8488e-05	0.130635	0.591406	0.0153975	0.0774949	5.8488e-05	5.8488e-05	0.105918	0.501742	0.0641697	5.8488e-05	0.000586652	0.00114418	0.0198436
5-HETrE	DGLA	0.000420802	0.000420802	0.00553354	0.0336853	0.027167	0.0341253	0.000420802	0.000420802	0.0399315	0.0355745	0.102873	0.0186125	0.0266149	0.000420802	0.000420802	0.045346	0.0438659	0.000420802	0.00582991	0.000420802	0.000420802	0.0177093	0.0404629	0.026981	0.0139853	0.000420802	0.000420802	0.0173377	0.000420802	0.0876115	0.0589668	0.000420802	0.0324106	0.000420802	0.0213431	0.022803	0.0310085	0.0304353	0.0172338	0.000420802	0.0506971	0.0316891	0.000420802	0.0350866	0.000420802	0.0279679	0.0763815	0.029044
8-HETrE	DGLA	0.866983	0.196312	0.404931	0.583774	0.352967	0.381835	0.00155158	0.225691	0.274789	0.431528	0.295465	0.265515	0.816143	0.46994	0.222817	0.436339	0.923616	0.563625	0.356995	0.699813	1.37479	0.262495	0.538354	0.352615	0.327522	0.789124	0.333645	0.42749	0.3376	0.194341	0.795604	0.27702	0.814723	0.436474	0.574575	1.14587	1.26846	0.346419	0.246991	0.270868	0.392781	0.277589	0.212928	0.23623	0.00155158	0.167746	0.32095	0.116144
PGD1	DGLA	0.095057	0.276254	0.0888007	0.0471782	0.0909788	0.247728	0.233187	0.110974	0.660701	0.571518	0.262717	0.16268	0.0793687	0.210769	0.303693	0.0433963	0.0753775	0.759665	0.176411	1.37025	3.53256	0.118843	0.942048	0.128794	0.280885	0.0145511	0.166526	0.079995	0.360203	0.377016	0.304275	0.0752133	0.299346	0.377116	0.267377	0.222183	0.429136	0.594074	0.0970712	0.536253	0.502114	0.0197869	0.292518	0.0555822	0.745117	0.158572	0.103812	0.178857
PGE1	DGLA	0.106817	0.11289	0.0478732	0.142175	0.139305	0.1475	0.109779	0.0686415	0.264973	0.113176	0.0994633	0.0952078	0.104881	0.0643706	0.148793	0.0630628	0.0883947	0.0604628	0.368325	0.115519	0.471838	0.114785	0.111616	0.0819977	0.160081	0.069831	0.142261	0.115371	0.0737646	0.113236	0.139475	0.0777367	0.118025	0.088385	0.0696486	0.185333	0.148801	0.166191	0.0665739	0.124493	0.0339481	0.112045	0.0484583	0.0377494	0.095081	0.0519538	0.0573447	0.0641738
PGF1α	DGLA	0.0546918	0.0382454	0.0320226	0.0409817	0.0641133	0.105669	0.000350837	0.0314119	0.218402	0.148692	0.000350837	0.0592052	0.0972016	0.000350837	0.000350837	0.0789599	0.00521175	0.0798245	0.212858	0.192259	1.03934	0.26787	0.162747	0.073006	0.205591	0.0924415	0.032727	0.25625	0.247108	0.0698411	0.193947	0.000350837	0.626323	0.0841407	0.0416325	0.261563	0.15619	0.0880769	0.177026	0.063458	0.00510105	0.137129	0.0639456	0.0202131	0.0614846	0.00583078	0.00247648	0.0517125
TXB1	DGLA	0.510916	0.822253	0.00497301	0.275928	0.666101	1.13472	0.949994	0.400291	1.38466	0.675178	0.259253	0.326435	0.502761	0.421857	0.012613	1.25523	1.50481	2.02754	3.37749	1.26613	2.57536	0.112369	0.405685	0.776392	0.391211	0.982905	0.384289	0.863746	1.68544	1.63574	1.32901	0.319821	0.227336	0.418333	0.00497301	0.269437	2.0575	0.00497301	0.812876	1.17731	0.696698	0.00497301	0.591756	0.532666	0.579036	0.126819	0.00497301	0.213888
Δ17-6-keto PGF1α	DGLA	2.83172	3.60139	1.27653	1.89783	2.84124	2.28982	2.32228	4.30192	2.54792	1.29859	0.870398	3.9198	1.3162	1.32191	1.45694	5.75057	1.41253	1.57609	3.39225	1.20734	8.08294	0.834667	2.14987	0.641114	1.63226	1.35682	0.574488	0.949341	1.93165	1.186	2.6649	0.868293	1.03626	1.0476	1.08853	3.17545	2.75977	2.78623	1.11548	2.98926	2.08879	4.98825	8.25488	1.30373	0.960838	1.3678	2.03188	1.03956
DHA	DHA (Docosahexaenoid acid)	1520.38	3494.58	888.876	2068.66	1542.43	1131.78	1383.88	727.572	1303.32	1354.47	1188.55	855.846	755.096	542.829	5294.46	1436.96	1167.68	1106.9	443.696	1807.26	723.448	527.291	2412.91	1710.1	1883.29	1170.07	2110.84	856.738	1430.79	1064.21	1400.92	1496.72	3121.67	1410.49	1109.84	560.662	1306.02	756.514	1917.8	1640.22	1105.66	1348.6	1112.12	1728.33	2438.77	1606.51	701.214	4832.76
11-HDoHE	DHA	0.436823	0.924485	0.0972358	1.32172	0.703363	0.396342	0.0757264	0.165718	1.21829	1.29962	0.287587	0.225932	0.481747	0.133406	0.508972	0.712119	0.929563	0.222218	1.1054	1.19151	0.814089	0.668505	0.43587	0.342992	0.357978	0.577678	0.696041	1.6034	0.404425	0.0773691	1.39315	0.0815312	2.90412	0.451055	0.229474	1.63768	2.58538	0.583461	0.825468	0.257879	0.295951	0.84178	0.154974	0.218442	0.752331	0.137903	0.233474	0.579522
13-HDoHE	DHA	0.0836501	0.0936841	0.104483	0.183487	0.0892257	0.121971	0.0540262	0.0896387	0.0758781	0.13354	0.133186	0.00488527	0.150739	0.0594712	0.0545576	0.0700753	0.154035	0.0941472	0.061996	0.13774	0.105066	0.0598575	0.149628	0.103034	0.0815137	0.104422	0.1834	0.0621079	0.113726	0.159508	0.174046	0.0485275	0.353421	0.231956	0.0839604	0.100047	0.317865	0.0661576	0.0792677	0.0642926	0.111263	0.0660854	0.0394576	0.105859	0.197338	0.0788413	0.0495609	0.101488
16,17-EpDPE	DHA	0.793404	0.0782652	0.120464	0.107721	0.0163193	0.101446	0.167289	0.121611	0.000663428	0.0316815	0.128239	0.250857	0.187693	0.0413157	0.000663428	0.0161663	0.0668662	0.248096	0.0603928	0.458472	0.146477	0.0282988	0.191851	0.019598	0.124746	0.223641	0.631036	0.0149397	0.141731	0.0291705	0.0235955	0.165053	0.0823063	0.275961	0.323068	0.0435686	0.0779208	0.0646473	0.0219681	0.144388	0.0932334	0.0740164	0.0189609	0.0643112	0.0825141	0.0605542	0.0595789	0.0262931
19(20)-DiHDPA	DHA	0.713714	1.39627	0.344958	0.827879	0.361966	0.272757	0.462167	0.26576	0.533283	0.729971	0.240558	0.443863	0.692128	0.23616	1.12203	0.329629	0.806447	0.198655	1.04694	0.657187	1.81846	0.442222	0.153082	1.30044	0.498549	0.0484413	0.243863	0.935308	0.318793	0.541216	0.696505	0.172824	0.892484	0.131813	0.218898	0.514406	0.845545	0.355639	0.65006	0.232891	0.316834	0.756948	0.26562	0.296609	0.461346	0.52988	0.609069	2.31485
19,20-EpDPE	DHA	0.351568	0.0625782	0.094811	0.241052	0.0599491	0.226333	0.115448	0.0542423	0.207198	0.173119	0.570426	0.00015545	0.0602807	0.00015545	0.00015545	0.00015545	0.0470952	0.0863607	0.00015545	0.264177	0.200891	0.100074	0.125889	0.358991	0.203932	0.250909	0.363354	0.142019	0.0441744	0.0281048	0.129951	0.172334	0.380516	0.290738	0.115691	0.00015545	0.541345	0.123486	0.259402	0.208384	0.102126	0.0587366	0.108457	0.00784243	0.209364	0.171158	0.059619	0.00015545
20-HDoHE	DHA	0.657217	0.873124	0.457834	1.49638	0.596499	0.37985	0.348178	0.374797	0.291199	1.14487	0.31351	0.162879	0.980623	0.0826871	0.421341	0.404125	1.20234	0.000218908	0.258277	1.18912	1.26433	0.391712	0.269232	0.474089	0.0528934	0.045337	0.327624	0.644022	0.296852	0.44037	1.14006	0.102777	3.47463	0.27209	0.202398	1.31102	3.30098	0.684222	0.939036	0.456025	0.434903	0.476595	0.155028	0.0334042	0.0175462	0.481719	0.174685	0.471146
14-HDoHE	DHA	80.7182	17.1613	14.285	30.6926	21.8971	13.8178	4.28023	7.79418	17.9943	23.3053	8.75159	8.95862	21.6538	6.54758	36.5492	13.6812	36.1418	20.539	12.3146	44.6165	37.0942	13.6409	17.5799	13.633	25.0217	37.6338	24.6162	27.4454	14.0106	6.48332	32.761	11.9525	67.2022	22.8924	15.2172	33.6341	61.1314	16.577	19.8294	14.7069	12.8475	15.5872	8.20132	6.51757	17.5878	2.50363	4.42695	5.50143
17-HDoHE	DHA	2.34478	0.912053	0.405688	1.03975	0.42667	0.748547	0.268286	0.109319	0.799197	0.724851	0.0936786	0.7852	0.560488	0.0418715	2.8899	0.354177	1.47399	0.497259	0.22436	3.3345	1.08205	0.426881	0.285833	0.922617	2.31511	1.09238	1.09802	1.0418	0.527565	0.293876	1.11946	0.319904	3.01419	0.279427	0.593021	1.23104	2.78201	0.390872	1.03157	0.304239	0.622447	0.645878	0.362438	0.247565	0.232054	0.160943	0.157707	0.309223
4-HDoHE	DHA	0.0761501	0.704649	0.126445	0.668417	0.650095	0.452384	0.042688	0.146514	1.94729	0.959955	0.764009	0.229381	0.457151	0.133313	0.35283	0.185988	0.684404	0.467353	0.392076	0.855124	2.16255	0.261808	0.82908	0.566548	0.57405	0.304225	0.417667	0.446032	0.0481776	0.422888	0.48581	0.519299	0.60549	0.272226	0.094997	0.52898	0.973561	0.449553	0.230854	0.388226	0.198012	0.396748	0.0864576	0.211072	0.149884	0.15457	0.196209	0.830552
7-epi-MaR1	DHA	0.374213	0.814305	0.432844	1.11182	0.251266	0.940746	0.64679	0.288003	0.505821	0.463002	0.470819	0.420736	0.879737	0.334163	8.01523	0.746992	0.774431	0.216959	3.47766	0.278673	3.14788	0.234709	0.154931	0.584573	0.385051	0.201124	0.379565	0.389005	0.168223	0.278419	0.299093	0.147947	0.0844243	0.486048	0.31533	0.575767	0.584572	0.447821	0.273774	0.508757	0.198827	0.723714	0.286152	0.34382	0.201433	0.505937	0.330427	0.323667
7-HDoHE	DHA	0.467093	0.131362	0.075028	0.0835017	1.1059	0.241375	0.0729436	0.036146	0.280526	0.163132	0.0918926	0.16258	0.0946871	0.0502094	0.479438	0.0243189	0.391627	0.0881943	0.14039	0.432895	0.664296	0.0990618	0.440028	0.104805	0.325001	0.311785	0.227694	0.519763	0.0628837	0.0900223	0.240321	0.0891628	0.146275	0.182338	0.106497	0.396586	0.30874	0.464258	0.258506	0.0893496	0.130549	0.121852	0.176146	0.0861523	0.113011	0.0897944	0.0393793	0.0550043
MaR2	DHA	0.246205	0.0453759	0.0954546	0.108524	0.0385289	0.0909567	0.172646	0.0356131	0.0916547	0.0111334	0.135664	0.152283	0.0208263	0.30788	7.776	0.282488	0.226003	0.294404	0.125392	0.058989	0.541485	0.0122475	0.146562	0.0362333	0.288453	0.0475771	0.221729	0.0572383	0.217144	0.0105312	0.316699	0.0849957	0.051424	0.201573	0.216977	0.0874268	0.103328	0.0783705	0.0624541	0.0240543	0.075746	0.0129386	0.147118	0.0467125	0.197029	0.0802759	0.0630452	0.0833329
RvD5	DHA	0.229591	0.016942	0.0196435	0.0223314	0.0345032	7.94247e-05	0.0036214	0.0361141	7.94247e-05	0.0131225	0.0410157	7.94247e-05	0.000699436	0.00164992	7.94247e-05	0.00273606	0.0599048	7.94247e-05	0.0512332	0.025814	7.94247e-05	0.0409487	0.0199267	0.0282447	0.0649008	7.94247e-05	0.0325541	0.101924	0.0117549	7.94247e-05	0.0255023	0.0230526	0.000158849	0.0596144	7.94247e-05	0.00728305	0.0714854	7.94247e-05	0.108948	0.0250675	7.94247e-05	0.0283142	0.0471228	7.94247e-05	0.0666164	0.0405029	7.94247e-05	0.092773
17(18)-EpETE	EPA (Eicosapentaenoid acid)	0.178696	2.00359	1.52528	2.05587	0.997688	2.96787	0.178696	2.29458	1.55477	1.6953	0.178696	2.13071	2.76766	0.178696	0.178696	1.02502	2.38508	0.178696	6.65471	1.83881	5.32601	2.34851	0.549602	1.44974	1.22083	1.30541	0.178696	1.89716	1.99183	1.58586	1.55827	0.178696	1.77626	0.178696	1.03484	1.80997	4.59967	2.2036	1.89839	1.392	1.77799	1.76163	0.178696	1.8724	0.178696	1.69253	2.1131	1.39112
18-HEPE	EPA	0.766555	0.206506	0.302322	0.245599	0.247826	0.603688	0.286427	0.254167	0.311794	0.227802	0.364431	0.370837	0.457458	0.200289	1.09487	0.269358	0.356642	0.436508	0.844166	0.286577	1.29533	0.256162	0.272884	0.318576	0.716689	0.259871	0.262083	0.234868	0.226955	0.238758	0.231182	0.238685	0.245549	0.218946	0.272386	0.233828	0.241245	0.285636	0.237592	0.207269	0.264864	0.321623	0.22032	0.47976	0.208829	0.256503	0.246888	0.22311
5,6-DiHETE	EPA	0.00236199	0.0716202	0.0949635	0.41794	0.00258917	0.224295	0.0838189	0.0876166	0.000242006	0.373592	0.0907388	0.554996	0.138606	0.0520156	0.0980562	0.149846	0.150979	0.117475	0.0958738	0.097584	0.10214	0.0899676	0.0612256	0.254358	0.0717382	0.219377	0.00210655	0.0274034	0.00481899	0.195255	0.134072	0.0266913	0.474437	0.0225481	0.0880502	0.175062	0.462339	0.0733277	0.011428	0.12491	0.110057	0.195657	0.0911247	0.255668	0.00186321	0.267245	0.201607	0.0233457
EPA	EPA	190.362	686.753	94.066	734.895	202.28	101.132	294.348	46.9144	129.661	123.212	122.826	76.908	66.3543	35.392	461.816	233.803	70.3723	153.929	51.6814	289.363	82.6492	93.5491	347.119	232.214	213.902	169.65	248.685	185.417	247.529	185.409	191.853	113.683	731.225	238.139	148.369	128.918	120.325	83.4309	301.456	170.722	228.291	184.082	182.822	218.431	409.115	203.466	116.438	1202.88
PGD3	EPA	0.20147	0.678383	0.412869	0.144194	1.52879	0.40253	2.53252	0.3163	1.24351	0.00121924	0.112618	0.318358	0.252367	0.358161	1.66956	1.00912	0.521288	0.945981	1.18612	0.127426	1.44351	0.214122	0.133313	0.141561	0.35501	0.325462	0.298713	0.248172	0.672268	0.407214	0.265705	0.506191	0.110245	0.0229612	0.146862	0.278227	0.469724	0.541181	0.0197651	0.00121924	0.328938	4.14301	0.452902	0.307937	0.280779	0.186187	0.17082	0.00121924
PGF3α	EPA	0.407693	0.277445	0.251756	0.0648939	0.188681	0.249187	0.123196	0.102642	2.93512	5.27084	0.908777	0.59205	1.24002	0.543589	1.1741	0.547509	0.43275	0.860859	1.13602	2.03873	3.92279	0.36774	0.422072	0.000237217	0.38438	0.970758	0.264611	0.143185	0.206694	1.97018	0.806533	0.200689	0.655675	0.243659	0.549039	0.665167	1.34577	0.697434	0.106598	1.25715	0.590583	0.175025	1.10637	0.821341	0.147024	0.0389116	0.520849	0.10742
RvE1	EPA	0.00015004	0.00494674	0.00015004	0.00379348	0.0503444	0.185131	0.00015004	0.0540195	0.00130458	0.0723165	0.108254	0.00015004	0.00277356	0.00015004	0.00015004	0.0212383	0.0614213	0.00746234	0.487996	0.00015004	0.0992019	0.00015004	0.00373497	0.00015004	0.00015004	0.00015004	0.0113521	0.00289432	0.00198212	0.00015004	0.0957198	0.00015004	0.00015004	0.00015004	0.0753621	0.00015004	0.122971	0.052652	0.00015004	0.00015004	0.0156418	0.183183	0.0214287	0.00015004	0.0987596	0.00015004	0.00912216	0.0164132
TXB3	EPA	0.221075	0.263664	0.256989	0.194948	0.159231	0.777871	0.172065	0.416206	0.330305	0.0042759	0.139073	0.259316	0.0717217	0.0594583	0.00213795	0.0608105	0.0432886	0.492267	0.734765	0.00213795	0.61379	0.0331642	0.267643	0.0118477	0.0989189	0.18322	0.547658	0.465656	0.114484	0.101604	0.235875	0.0941741	0.702569	0.0420244	0.0101499	0.0975788	0.727279	0.188651	0.23597	0.170945	0.15708	0.106089	0.00802345	0.118541	0.0361039	0.128422	0.0117971	0.604346
13(γ)-HOTrE	Others	0.0155707	0.0155707	0.0155707	0.169598	0.0155707	0.0155707	0.0872574	0.0155707	0.182368	0.120469	0.0447117	0.0155707	0.0155707	0.0559858	0.259933	0.215121	0.21824	0.0155707	0.110043	0.314906	0.291713	0.104581	0.102575	0.0155707	0.0155707	0.1382	0.133404	0.252628	0.20851	0.0155707	0.22387	0.0155707	0.147646	0.0155707	0.137152	0.261337	0.278238	0.0155707	0.222021	0.0155707	0.274555	0.132515	0.0311414	0.120231	0.160102	0.0155707	0.0155707	0.077844
12(13)-DiHOME	LA (Linoleic acid)	2.91524	6.46065	0.624345	2.63871	1.93305	0.78027	0.0694107	1.27536	9.51739	2.6472	0.0694107	0.769422	0.724059	0.0694107	0.0694107	0.0694107	3.45834	0.0694107	7.59375	0.0694107	0.0694107	11.2097	3.67784	3.1589	5.15376	0.0694107	7.3638	11.4449	0.0694107	5.13687	13.2343	0.0694107	11.7981	4.9979	5.12821	13.0102	2.58817	1.01706	16.4489	3.44574	0.0694107	10.4555	6.73497	4.01331	0.0694107	5.43748	7.18618	5.59964
12(13)-EpOME	LA	2.54171	1.08124	0.641977	1.0054	0.552167	0.657838	1.07396	0.596367	1.05584	0.652002	0.54364	0.837501	0.59302	0.765945	0.118209	1.87959	1.12337	0.71287	0.975291	1.46332	1.38196	0.925732	1.06322	1.17458	1.22221	2.41545	0.921012	1.34104	1.84401	1.06621	0.996452	1.00944	1.25608	0.870679	1.09512	0.658158	1.28146	0.770119	0.955743	0.782659	1.6051	1.57494	0.736863	0.746004	1.70031	1.76043	0.80928	0.881061
9(10)-DiHOME	LA	4.49104	5.1484	0.392193	3.23714	2.84205	0.344941	2.39178	0.491954	2.95397	1.71313	0.0194228	0.17691	1.25627	0.186063	0.0194228	6.76514	3.45105	0.462269	7.70974	12.4842	1.08306	8.54758	6.99009	13.091	31.5934	18.5748	24.8538	9.71782	12.4425	3.67096	9.39772	8.24833	8.2889	9.67338	16.6834	5.4332	2.35863	3.01835	14.2285	6.67713	36.0498	8.08088	12.3301	1.09489	18.2205	6.62118	12.3501	5.78759
9(10)-EpOME	LA	0.78381	0.684635	0.44829	0.847272	0.290691	0.249967	0.430697	0.317131	1.14944	0.465671	0.353623	0.372689	0.310623	0.380766	0.0470891	1.13299	0.593897	0.35907	1.96618	0.651928	1.6568	0.7117	0.561895	1.12815	0.713635	0.758059	0.797017	0.74731	0.731201	0.716109	0.739646	0.942479	0.69343	0.467272	0.827098	0.386236	0.797532	0.324656	0.976542	0.0470891	0.0470891	0.906853	0.331327	0.367236	0.795086	0.553699	0.467243	0.422454
13-OxoODE	LA	2.47212	2.06808	1.74543	6.82248	4.23621	1.70086	2.47246	1.69452	1.72029	2.2129	1.23654	1.23551	1.59656	1.09223	0.79454	1.53074	1.83972	1.3853	3.40775	1.37883	0.874648	0.889769	0.989934	1.25042	1.31149	0.957964	2.41758	2.29818	1.6158	1.23195	1.10554	3.95884	2.27501	1.09464	0.754269	1.8444	4.23493	1.22953	1.95319	1.79777	1.7091	3.23138	2.80267	0.800651	1.45537	1.30746	1.56629	1.20879
13-HODE	LA	25.085	5.21375	4.88432	8.24172	6.99114	2.35586	3.10683	4.55917	3.69787	4.81438	5.52033	4.92056	6.89017	4.84736	17.281	8.0826	9.22698	5.59475	5.40363	9.96217	8.10307	5.16816	9.33226	8.45648	8.18001	9.91746	8.72698	10.3341	8.55876	5.18016	7.68742	8.04104	7.90613	5.16405	5.11528	10.0347	20.6786	4.58975	6.96154	3.99163	7.2024	6.2921	5.61655	5.11898	7.16522	5.56644	6.41145	3.57728
9-OxoODE	LA	3.87114	2.52468	1.86949	4.72397	3.4523	1.73435	1.92597	3.26382	4.05925	3.02797	1.69491	3.48412	2.1623	1.75302	4.99735	2.27698	2.93699	1.43916	6.85848	1.49553	5.08014	2.92909	2.47131	2.24063	1.91641	2.65747	2.19063	2.64141	2.11782	1.76443	2.97506	2.85144	4.49547	1.2711	1.41084	4.72397	7.08227	2.51645	4.01347	0.992511	1.81339	2.85791	2.22823	2.58024	2.41511	1.65986	2.33054	3.06044
9-HODE	LA	24.8741	7.1245	4.24436	6.55704	7.38085	2.42284	5.27721	4.80918	5.74838	5.26861	4.73056	4.2134	4.60669	4.48694	68.0207	9.10224	9.9924	3.16004	7.66242	7.40642	3.74903	9.10775	8.16817	7.21325	6.28329	6.25118	6.72647	9.0039	9.27732	5.0734	10.3138	8.48977	10.2996	3.39298	6.31397	7.54771	16.0042	5.0048	10.0328	2.97857	7.27827	8.7203	4.92546	6.43965	10.3499	7.65	6.35665	5.61313
15-OxoEDE	Others	0.0607707	3.20455	2.4282	3.73627	1.41985	5.84515	0.0607707	4.11021	1.735	1.38525	1.75174	3.9317	0.85936	0.0607707	6.97317	7.18509	3.99733	1.90883	1.74818	9.84139	0.0607707	0.940787	4.77605	6.51386	5.1076	5.03787	4.64372	3.2058	7.91351	2.19601	2.34148	3.3505	3.52067	0.0607707	2.05061	3.05492	6.58838	1.3887	11.5266	2.76658	3.7864	13.1511	0.0607707	2.60984	0.0607707	6.65633	1.76196	2.73435
10-Nitrooleic Acid	Others	0.0933984	0.528361	0.178743	0.519236	0.54548	0.214174	0.126029	0.274449	0.244741	0.405315	0.16027	0.280506	0.176422	0.116072	0.0477826	0.429302	0.0560794	0.18627	0.450179	0.30172	0.39105	0.299204	0.255357	0.479718	0.542419	0.198181	0.323986	0.353549	0.230781	0.173393	0.345412	0.314503	0.297962	0.3124	0.198089	0.200471	0.176834	0.172952	0.203276	0.394292	0.186321	0.733434	0.301716	0.426423	0.0792907	0.297515	0.371598	0.381639
[truncated: 156 more columns]
