# Supplementary material for: Absolute quantification and characterization of oxylipins in lupus nephritis and systemic lupus erythematosus
Source: Front Immunol. 2022 Oct 6;13:964901. doi: 10.3389/fimmu.2022.964901 (PMC9582137; doi:10.3389/fimmu.2022.964901)
Supplement: Supplementary file 6 [file Table_6.xlsx]

## Sheet: Sheet1
Supplementary table S6. Significantly changed oxylipins in serum of LN patients versus non-LN patients corresponding to Figure 3
Compounds	Mean-non-LN	Mean-LN	FC(LN/nonLN)	Pvalue	Qvalue
8,15-DiHETE	0.111355	0.0533661	0.479244	0.001	0.092
LTD4	0.191668	0.129579	0.67606	0.004	0.184
PGD2	0.526929	0.940062	1.78404	0.00770594	0.236315
4-HDoHE	0.212686	0.33917	1.5947	0.009	0.207
11β-PGE2	0.249531	0.285606	1.14457	0.011	0.2024
MaR2	0.245528	0.132229	0.538551	0.0128459	0.19697
5,15-DiHETE	0.0864415	0.0606394	0.701508	0.028	0.368
PGF2α	0.351437	0.568133	1.6166	0.028	0.322
PGE2	0.316706	0.59627	1.88273	0.032	0.327111
12(13)-DiHOME	1.7582	2.25448	1.28227	0.04	0.368
9-HETE	38.2451	23.7647	0.621378	0.046	0.384727
16,17-EpDPE	0.127565	0.152954	1.19903	0.048	0.368
